# Supplementary material for: Biodiversity and disease risk in an algal biofuel system: An experimental test in outdoor ponds using a before-after-control-impact (BACI) design
Source: PLoS One. 2022 Apr 28;17(4):e0267674. doi: 10.1371/journal.pone.0267674 (PMC9049517; doi:10.1371/journal.pone.0267674)
Supplement: S1 Data — (XLSX) [file pone.0267674.s001.xlsx]

## Sheet: MetaData
Worksheet	Label	Description	Units	Type
Data	Unit	Raceway pond ID number (integer, no letters).	NA	Continuous
Data	Combo	Species identity of algae from the Cardinale Laboratory at the University of Michigan (A, B) or from AzCATI (C). A = Selenastrum capricornutum; B = Chlorella sorokiana; C = Scenedesmus obliquus.	NA	Categorical
Data	Trmt	Treatment type (M = monoculture; P = polyculture)	NA	Categorical
Data	SR	Level of species richness inoculated in the tanks (1 or 3 species of green algae)	NA	Continuous
Data	A	Presence (1) of Selenastrum capricornutum	NA	Categorical
Data	B	Presence (1) of Chlorella sorokiniana	NA	Categorical
Data	C	Presence (1) of Scenedesmus obliquus	NA	Categorical
Data	Date	Date of sampling	Date	Continuous
Data	DOE	Day of Experiment since inoculation of outdoor raceway ponds (6-13-19)	Days	Continuous
Data	Jday	Julian Day, where the first 2 digits correspond to the experimental year (after 2000) and the last 3 digits correspond to the day number of that year.	Days since Jan 01, 2019 + 19000	Continuous
Data	Harvest	Harvest (1) / No harvest on that day (0)	NA	Continuous
Data	Fluor	In vivo fluorescence taken with handheld Aquafluor	Relative fluorescence units (RFU)	Continuous
Data	OD750	Optical density at 750 nm (average of 3 readings per sample), with AzCATI's spec	Dimensionless	Continuous
Data	Biom_Nutrients	Algal dry biomass by filtration on a Millipore AP40 filter (mg/L). Data are corrected for process blanks included in each run. Used for nutrient analyses.	g L-1 Biomass	Continuous
Data	AFDW	Algal ash free dry weight averaged over 3 readings per sample	g L-1 Biomass	Continuous
Data	pH	pH of the raceway pond, measured by AzCati probe in pond	pH units	Continuous
Data	Temp	Temperature measured by AzCati probe in pond	Degrees Celsius	Continuous
Data	PO4	Concentration of dissolved soluble reactive phosphate in the raceway ponds (SRP)	micromoles L-1	Continuous
Data	NO3	Concentration of dissolved nitrate in the raceway ponds, also includes nitrite	micromoles L-1	Continuous
Data	NH4	Concentration of dissolved ammonium in the raceway pond sample, values below ~10 micromoles are likley below detection	micromoles L-1	Continuous
Data	N2P	Molar ratio of dissolved nitrate-N to phosphate-P in the raceway pond sample	Dimensionless	Continuous
Data	A_dens	Algal density for species A-Selenastrum capricornutum (cells/mL); adjusted for formalin present in fixed sample	cells mL-1	Continuous
Data	B_dens	Algal density for species B-Chlorella sorokiniana (cells/mL); adjusted for formalin present in fixed sample	cells mL-1	Continuous
Data	C_dens	Algal density for species C-Scenedesmus obliquus (cells/mL); adjusted for formalin present in fixed sample	cells mL-1	Continuous
Data	Sum_dens	Total density of all algal species combined (cells/mL); adjusted for formalin present in fixed sample	cells mL-1	Continuous
Data	A_pi	Proportion of total cell density that is species A	Dimensionless	Continuous
Data	B_pi	Proportion of total cell density that is species B	Dimensionless	Continuous
Data	C_pi	Proportion of total cell density that is species C	Dimensionless	Continuous
Data	A_inf	Infected Selenastrum capricornutum cells per mL, adjusted for the buffered formalin; number of infected cells divided by total volume counted	cells/mL	Continuous
Data	A_perinf	Percent of Selenastrum capricornutum cells in sample which are infected. Density of infected cells divided by total cell density, times 100.	%	Continuous
Data	B_inf	Infected Chorella sorokiniana Cells per mL, adjusted for the buffered formalin; number of infected cells divided by total volume counted	cells/mL	Continuous
Data	B_perinf	Percent of Chlorella sorokiniana cells in sample which are infected. Density of infected cells divided by total cell density, times 100.	%	Continuous
Data	C_inf	Infected Scenedesmus obliquus Cells per mL, adjusted for the buffered formalin; number of infected cells divided by total volume counted	cells/mL	Continuous
Data	C_perinf	Percent of Scenedesmus obliquus cells in sample which are infected. Density of infected cells divided by total cell density, times 100.	%	Continuous
Data	Ciliate_den	Density of ciliates in the formalin-preserved sample	animals mL-1	Continuous
Data	Rotifer_den	Density of rotifers in the formalin-preserved sample	animals mL-1	Continuous
Data	Notes	Additional information relevant to that row (optional)	NA	NA
Timeline	Date	The calendar date of bucket sampling or checks.	NA	Categorical
Timeline	Comments	Observations and notes of what was done on each sampling day and throughout the duration of the bucket experiment.	NA	Categorical

## Sheet: Data
Unit	Combo	Trmt	SR	A	B	C	Date	DOE	Jday	Harvest	Fluor	OD750	Biom_Nutrients	Biom_AFDW	AFDW	pH	Temp	PO4	NO3	NH4	N2P	A_dens	B_dens	C_dens	Sum_dens	A_pi	B_pi	C_pi	A_inf	A_perinf	B_inf	B_perinf	C_inf	C_perinf	Ciliate_den	Rotifer_den	Notes
17	A	M	1	1			2019-06-13	1	19165	0	9884	0.322	0.0825	0.109524	0.1							4.85795e+06			4.85795e+06	1	0	0
18	A	M	1	1			2019-06-13	1	19165	0	9437.33	0.309333	0.095	0.0928571	0.102381							4.59375e+06			4.59375e+06	1	0	0
19	A	M	1	1			2019-06-13	1	19165	0	9889.33	0.328667	0.1025	0.111905	0.114286							4.9375e+06			4.9375e+06	1	0	0
15	ABC	P	3	1	1	1	2019-06-13	1	19165	0	13060.7	0.306	0.0875	0.0833333	0.116667							2.00368e+06	1718750	1118750	4.84118e+06	0.413882	0.355027	0.231091
16	ABC	P	3	1	1	1	2019-06-13	1	19165	0	13735.3	0.338	0.0925	0.0977778	0.102222							2.09559e+06	1.85937e+06	1800000	5.75496e+06	0.364136	0.323091	0.312774
20	ABC	P	3	1	1	1	2019-06-13	1	19165	0	13898.7	0.347	0.1025	0.1	0.102222							1612500	1587500	1437500	4637500	0.347709	0.342318	0.309973
17	A	M	1	1			2019-06-14	2	19166	0	9528.33	0.367667	0.1	0.124444	0.122222							6500000			6500000	1	0	0
18	A	M	1	1			2019-06-14	2	19166	0	11622.7	0.346667	0.12	0.117778	0.111111							6531250			6531250	1	0	0
19	A	M	1	1			2019-06-14	2	19166	0	11589.3	0.351	0.113333	0.137778	0.126667							5562500			5562500	1	0	0
15	ABC	P	3	1	1	1	2019-06-14	2	19166	0	12360	0.334	0.113333	0.1	0.117778							2000000	1600000	1193750	4793750	0.41721	0.333768	0.249022
16	ABC	P	3	1	1	1	2019-06-14	2	19166	0	13518	0.365667	0.116667	0.122222	0.128889							2.29167e+06	2000000	1625000	5.91667e+06	0.387324	0.338028	0.274648
20	ABC	P	3	1	1	1	2019-06-14	2	19166	0	12663.3	0.358333	0.106667	0.135556	0.117778							1650000	1425000	1225000	4300000	0.383721	0.331395	0.284884
17	A	M	1	1			2019-06-15	3	19167	0	8652.67	0.496	0.203333	0.197778	0.215556	7.8	17.6					15781250			15781250	1	0	0
18	A	M	1	1			2019-06-15	3	19167	0	13535.3	0.480333	0.196667	0.186667	0.191111	7.88	19.3					18906250			18906250	1	0	0
19	A	M	1	1			2019-06-15	3	19167	0	13074	0.479667	0.21	0.197778	0.206667	7.95	17.7					1.61328e+07			1.61328e+07	1	0	0
15	ABC	P	3	1	1	1	2019-06-15	3	19167	0	12524	0.492333	0.193333	0.211111	0.228	7.86	19.2					5.21875e+06	10593750	3.84375e+06	19656250	0.265501	0.538951	0.195548
16	ABC	P	3	1	1	1	2019-06-15	3	19167	0	13945.3	0.503	0.213333	0.204444	0.22	7.86	18.4					4.46875e+06	10593750	4.125e+06	19187500	0.232899	0.552117	0.214984
20	ABC	P	3	1	1	1	2019-06-15	3	19167	0	13212.7	0.494333	0.21	0.197778	0.202222	7.74	18.1					5500000	10781250	3.18182e+06	1.94631e+07	0.282586	0.553934	0.16348
17	A	M	1	1			2019-06-16	4	19168	0	16191.3	0.916333	0.346667	0.36	0.353333	7.87	18.6					1.7875e+07			1.7875e+07	1	0	0									Nutrient sample spilled
18	A	M	1	1			2019-06-16	4	19168	0	19647.3	0.939333	0.376	0.38	0.364444	7.66	20.3					23125000			23125000	1	0	0
19	A	M	1	1			2019-06-16	4	19168	0	18552.7	0.936667	0.405	0.384444	0.368889	7.89	18.6					2.26786e+07			2.26786e+07	1	0	0
15	ABC	P	3	1	1	1	2019-06-16	4	19168	0	34248	0.889	0.315	0.373333	0.346667	7.81	20.1					7.59375e+06	1.43125e+07	6750000	2.86562e+07	0.264995	0.499455	0.235551
16	ABC	P	3	1	1	1	2019-06-16	4	19168	0	33508	0.893667	0.365	0.368889	0.342222	7.87	19.1					8.15625e+06	13781250	6156250	28093750	0.290323	0.490545	0.219132
20	ABC	P	3	1	1	1	2019-06-16	4	19168	0	34430.7	0.908	0.335	0.364444	0.342222	7.9	19					7.9375e+06	1.47812e+07	6000000	2.87187e+07	0.276387	0.51469	0.208923
17	A	M	1	1			2019-06-17	5	19169	0	28752	0.791	0.49	0.433333	0.426667	7.91	19.7					33203125			33203125	1	0	0
18	A	M	1	1			2019-06-17	5	19169	0	35218.7	0.848333	0.53	0.614815	0.548148	7.95	20.8					32968750			32968750	1	0	0
19	A	M	1	1			2019-06-17	5	19169	0	32685.3	0.862667	0.575	0.513333	0.48	7.85	19.6					36171875			36171875	1	0	0
15	ABC	P	3	1	1	1	2019-06-17	5	19169	0	56738	0.720333	0.47	0.503333	0.46	7.87						1.04062e+07	1.91071e+07	12000000	4.15134e+07	0.250672	0.460265	0.289063									Temperature probe not working. Read "over". Fixed by 6/18/2019
16	ABC	P	3	1	1	1	2019-06-17	5	19169	0	55568	0.726	0.535	0.496667	0.446667	7.84	20					1.04375e+07	1.99107e+07	13250000	4.35982e+07	0.239402	0.456686	0.303912
20	ABC	P	3	1	1	1	2019-06-17	5	19169	0	56284	0.732	0.535	0.491667	0.475	7.78	20.1					1.03437e+07	1.92857e+07	11718750	4.13482e+07	0.250162	0.466422	0.283416
17	A	M	1	1			2019-06-18	6	19170	0	46626.7	0.553	0.7	0.596667	0.586667	7.92	20.1					5.95833e+07			5.95833e+07	1	0	0
18	A	M	1	1			2019-06-18	6	19170	0	51602.7	0.603667	0.536	0.676667	0.646667	7.92	22.1					60000000			60000000	1	0	0
19	A	M	1	1			2019-06-18	6	19170	0	53672	0.606667	0.725	0.676667	0.673333	7.95	20.2					66093750			66093750	1	0	0									Nutrient sample spilled
15	ABC	P	3	1	1	1	2019-06-18	6	19170	0	72800	0.527	0.56	0.49	0.503333	7.43	18.6					2.28646e+07	2.925e+07	1.58984e+07	6.8013e+07	0.336179	0.430065	0.233756									Nutrient sample spilled
16	ABC	P	3	1	1	1	2019-06-18	6	19170	0	73440	0.536333	0.565	0.556667	0.576667	7.96	20.7					2.04911e+07	23125000	13875000	5.74911e+07	0.356422	0.402236	0.241342									Nutrient sample spilled
20	ABC	P	3	1	1	1	2019-06-18	6	19170	0	75165.3	0.557333	0.57	0.593333	0.596667	7.84	20.4					22968750	2.30208e+07	11656250	5.76458e+07	0.398446	0.399349	0.202205
17	A	M	1	1			2019-06-19	7	19171	0	68048	0.654667	0.765	0.543333	0.54	7.93	17.8					64687500			64687500	1	0	0									Nutrient sample spilled
18	A	M	1	1			2019-06-19	7	19171	0	78800	0.705	0.825	0.823333	0.803333	7.96	19.8					70000000			70000000	1	0	0
19	A	M	1	1			2019-06-19	7	19171	0	69568	0.721	0.815	0.724444	0.728889	7.87	17.7					74375000			74375000	1	0	0									Nutrient sample spilled
15	ABC	P	3	1	1	1	2019-06-19	7	19171	0	100188	0.660333	0.505	0.706667	0.688889	7.9	15.6					2.33333e+07	2.27083e+07	1.69141e+07	6.29557e+07	0.370631	0.360703	0.268666
16	ABC	P	3	1	1	1	2019-06-19	7	19171	0	97816	0.629333	0.73	0.666667	0.648889	7.92	18.2					21406250	2.21354e+07	1.39931e+07	5.75347e+07	0.372058	0.384731	0.243211									Nutrient sample spilled
20	ABC	P	3	1	1	1	2019-06-19	7	19171	0	97500	0.629667	0.53	0.666667	0.626667	7.83	18.1					2.33854e+07	2.30729e+07	1.38889e+07	6.03472e+07	0.387514	0.382336	0.23015
17	A	M	1	1			2019-06-20	8	19172	1	60244	0.583333	0.44	0.751111	0.746667	7.8	11.9					75625000			75625000	1	0	0
18	A	M	1	1			2019-06-20	8	19172	1	63352	0.588	0.71	0.631111	0.596444	7.63	14.9					8.39286e+07			8.39286e+07	1	0	0
19	A	M	1	1			2019-06-20	8	19172	1	55460	0.595	0.545	0.591111	0.617778	7.54	12.5					7.42857e+07			7.42857e+07	1	0	0
15	ABC	P	3	1	1	1	2019-06-20	8	19172	1	90728	0.529333	0.526667	0.688889	0.72	7.79	10.7					2.29167e+07	25937500	1.46875e+07	6.35417e+07	0.360656	0.408197	0.231148
16	ABC	P	3	1	1	1	2019-06-20	8	19172	1	90316	0.529333	0.653333	0.711111	0.702222	7.9	13					25812500	21562500	1.52187e+07	62593750	0.412381	0.344483	0.243135
20	ABC	P	3	1	1	1	2019-06-20	8	19172	1	88124	0.527333	0.566667	0.764444	0.755556	7.86	13.4					2.32292e+07	26000000	1.52083e+07	64437500	0.360491	0.403492	0.236017
17	A	M	1	1			2019-06-21	9	19173	0	20128	0.3	0.385	0.393333	0.363333	7.85	19.1					3.24375e+07			3.24375e+07	1	0	0
18	A	M	1	1			2019-06-21	9	19173	0	34304	0.315	0.415	0.41	0.38	7.88	21.5					3.58125e+07			3.58125e+07	1	0	0
19	A	M	1	1			2019-06-21	9	19173	0	32360	0.319	0.405	0.43	0.41	7.81	19.2					2.94375e+07			2.94375e+07	1	0	0
15	ABC	P	3	1	1	1	2019-06-21	9	19173	0	38376	0.286333	0.325	0.406667	0.396667	7.76	17.2					12218750	1.04062e+07	5281250	27906250	0.43785	0.3729	0.18925
16	ABC	P	3	1	1	1	2019-06-21	9	19173	0	37712	0.291	0.26	0.4	0.376667	7.81	19.8					1.00625e+07	8.625e+06	9.4375e+06	2.8125e+07	0.357778	0.306667	0.335556
20	ABC	P	3	1	1	1	2019-06-21	9	19173	0	40012	0.323	0.43	0.42	0.393333	7.76	19.8					1.62847e+07	13375000	7.71875e+06	3.73785e+07	0.435671	0.357826	0.206503
17	A	M	1	1			2019-06-23	11	19175	0	47672	0.470333	0.5	0.73	0.69	7.96	21					62812500			62812500	1	0	0
18	A	M	1	1			2019-06-23	11	19175	0	49840	0.473	0.746667	0.766667	0.723333	7.9	23.7					64218750			64218750	1	0	0
19	A	M	1	1			2019-06-23	11	19175	0	47344	0.46	0.693333	0.733333	0.702222	7.94	21					4.73958e+07			4.73958e+07	1	0	0
15	ABC	P	3	1	1	1	2019-06-23	11	19175	0	65256	0.417667	0.44	0.653333	0.622222	7.88	18.8					19687500	10843750	12062500	42593750	0.462216	0.254585	0.283199
16	ABC	P	3	1	1	1	2019-06-23	11	19175	0	64672	0.401667	0.433333	0.648889	0.622222	7.84	21.4					1.7625e+07	10937500	12812500	41375000	0.425982	0.26435	0.309668
20	ABC	P	3	1	1	1	2019-06-23	11	19175	0	69116	0.483	0.566667	0.648889	0.608889	7.92	21.6					2.69792e+07	13375000	13437500	5.37917e+07	0.501549	0.248644	0.249806
17	A	M	1	1			2019-06-25	13	19177	1	47612	0.574667	0.475	0.986667	0.853333	7.67	15.1					8.44643e+07			8.44643e+07	1	0	0
18	A	M	1	1			2019-06-25	13	19177	1	42644	0.565	0.806667	0.946667	0.853333	7.7	18.7					67812500			67812500	1	0	0
19	A	M	1	1			2019-06-25	13	19177	1	57644	0.623	0.385	1.08444	0.533333	7.58	15					78750000			78750000	1	0	0
15	ABC	P	3	1	1	1	2019-06-25	13	19177	1	69908	0.544333	0.4	0.96	0.875556	7.81	10.3					32578125	1.58203e+07	16328125	6.47266e+07	0.503319	0.244418	0.252263
16	ABC	P	3	1	1	1	2019-06-25	13	19177	1	62552	0.555	0.466667	0.942222	0.906667	7.93	12.8					34140625	1.43403e+07	1.49306e+07	6.34115e+07	0.538398	0.226146	0.235455
20	ABC	P	3	1	1	1	2019-06-25	13	19177	1	61244	0.588667	0.34	0.84	0.831111	7.79	13.3					3.04375e+07	14062500	1.47917e+07	5.92917e+07	0.513352	0.237175	0.249473
17	A	M	1	1			2019-06-26	14	19178	0	19888	0.228333	0.26	0.27	0.24	7.91	18.1					22343750			22343750	1	0	0
18	A	M	1	1			2019-06-26	14	19178	0	20444	0.211667	0.25	0.266667	0.236667	7.97	21.2					22968750			22968750	1	0	0
19	A	M	1	1			2019-06-26	14	19178	0	20628	0.222333	0.28	0.296667	0.243333	7.88	18					2.01786e+07			2.01786e+07	1	0	0
15	ABC	P	3	1	1	1	2019-06-26	14	19178	0	12004	0.166667	0.185	0.21	0.19	7.93	15.7					7.21875e+06	2.27083e+06	2.27083e+06	1.17604e+07	0.613818	0.193091	0.193091									Overfilled pond so the water level was above 10 cm
16	ABC	P	3	1	1	1	2019-06-26	14	19178	0	16404	0.202333	0.245	0.263333	0.233333	7.73	18.5					6875000	3125000	4.49519e+06	1.44952e+07	0.474295	0.215589	0.310116
20	ABC	P	3	1	1	1	2019-06-26	14	19178	0	14720	0.193333	0.195	0.22	0.193333	7.63	18.6					8.21875e+06	2875000	2.07721e+06	1.3171e+07	0.624006	0.218283	0.157711
17	A	M	1	1			2019-06-27	15	19179	0	39108	0.328667	0.31	0.496667	0.453333	7.96	21.8					31718750			31718750	1	0	0
18	A	M	1	1			2019-06-27	15	19179	0	38788	0.302	0.415	0.43	0.41	7.7	25.3					33046875			33046875	1	0	0
19	A	M	1	1			2019-06-27	15	19179	0	38180	0.313	0.37	0.456667	0.45	7.8	22.1					34453125			34453125	1	0	0
15	ABC	P	3	1	1	1	2019-06-27	15	19179	0	32384	0.266	0.23	0.403333	0.376667	7.79	18.9					12343750	3.38068e+06	6562500	2.22869e+07	0.553856	0.151689	0.294455									Overfilled pond so the water level was above 10 cm
16	ABC	P	3	1	1	1	2019-06-27	15	19179	0	39540	0.285333	0.355	0.433333	0.403333	7.6	21.7					9e+06	4.15625e+06	9.00568e+06	2.21619e+07	0.406102	0.18754	0.406358
20	ABC	P	3	1	1	1	2019-06-27	15	19179	0	35968	0.268667	0.345	0.416667	0.36	7.99	21.5					11718750	4.15625e+06	7.65625e+06	23531250	0.498008	0.176627	0.325365
17	A	M	1	1			2019-06-29	17	19181	0	61112	0.465667	0.586667	0.726667	0.71	7.91	21.2					7.71429e+07			7.71429e+07	1	0	0
18	A	M	1	1			2019-06-29	17	19181	0	65316	0.432333	0.493333	0.72	0.671111	7.9	35.6					7.85714e+07			7.85714e+07	1	0	0
19	A	M	1	1			2019-06-29	17	19181	0	72520	0.488667	0.553333	0.782222	0.711111	7.86	21.6					83600000			83600000	1	0	0									No nutrient sample
15	ABC	P	3	1	1	1	2019-06-29	17	19181	0	66704	0.454667	0.48	0.764444	0.715556	7.92	19.7					32109375	5906250	1.85714e+07	5.65871e+07	0.567433	0.104375	0.328192									No nutrient sample
16	ABC	P	3	1	1	1	2019-06-29	17	19181	0	67772	0.424	0.426667	0.751111	0.724444	7.94	21.6					2.85e+07	5.0625e+06	1.98214e+07	5.33839e+07	0.533869	0.0948319	0.3713									No nutrient sample
20	ABC	P	3	1	1	1	2019-06-29	17	19181	0	67228	0.432333	0.306667	0.702222	0.684444	7.91	21.9					27000000	5.21875e+06	1.49653e+07	4.7184e+07	0.572228	0.110604	0.317168									No nutrient sample
17	A	M	1	1			2019-07-01	19	19183	0	89176	0.525333	0.425	0.862222	0.8	7.93	24					85625000			85625000	1	0	0
18	A	M	1	1			2019-07-01	19	19183	0	78200	0.528667	0.57	0.808889	0.782222	7.94	48					82600000			82600000	1	0	0
19	A	M	1	1			2019-07-01	19	19183	0	84380	0.526333	0.76	0.88	0.853333	7.86	24					80600000			80600000	1	0	0									No nutrient sample
15	ABC	P	3	1	1	1	2019-07-01	19	19183	0	96496	0.56	0.466667	0.955556	0.924444	7.6	21.9					41875000	7.84375e+06	2.83333e+07	7.80521e+07	0.536501	0.100494	0.363005									No nutrient sample
16	ABC	P	3	1	1	1	2019-07-01	19	19183	0	99588	0.575333	0.426667	0.968889	0.897778	7.94	23.9					2.38542e+07	7.625e+06	28375000	5.98542e+07	0.398538	0.127393	0.474069									No nutrient sample
20	ABC	P	3	1	1	1	2019-07-01	19	19183	0	104748	0.547667	0.78	0.915556	0.893333	7.78	24					33906250	7.96875e+06	1.76953e+07	5.95703e+07	0.56918	0.13377	0.297049									No nutrient sample
17	A	M	1	1			2019-07-02	20	19184	0	95832	0.538	0.455	0.893333	0.804444	7.68	16.2					88125000			88125000	1	0	0
18	A	M	1	1			2019-07-02	20	19184	0	85144	0.519	0.713333	0.913333	0.853333	7.6	43.6					8.66667e+07			8.66667e+07	1	0	0
19	A	M	1	1			2019-07-02	20	19184	0	94228	0.547333	0.546667	0.993333	0.866667	7.47	16.5					77812500			77812500	1	0	0
15	ABC	P	3	1	1	1	2019-07-02	20	19184	0	110916	0.596667	1	1.04	1.00667	7.91	14.6					48750000	8.25e+06	23125000	80125000	0.608424	0.102964	0.288612
16	ABC	P	3	1	1	1	2019-07-02	20	19184	0	102376	0.602	0.573333	1.01333	0.94	7.77	17					34062500	11031250	3.25625e+07	77656250	0.438632	0.142052	0.419316
20	ABC	P	3	1	1	1	2019-07-02	20	19184	0	112252	0.541	0.566667	0.993333	0.9	7.84	17.4					38671875	9.0625e+06	20937500	68671875	0.56314	0.131968	0.304892
17	A	M	1	1			2019-07-03	21	19185	1	93560	0.574333	0.43	1.00667	1	7.59	15.3					9.90476e+07			9.90476e+07	1	0	0									Nutrients: algae kept in fridge for 2 days before being filtered on 7/5
18	A	M	1	1			2019-07-03	21	19185	1	75452	0.544333	0.41	0.9	0.86	7.42	32.3					146562500			146562500	1	0	0									Nutrients: algae kept in fridge for 2 days before being filtered on 7/5
19	A	M	1	1			2019-07-03	21	19185	1	82788	0.571333	0.89	1.02	0.946667	7.3	15.6					8.58333e+07			8.58333e+07	1	0	0									Nutrients: algae kept in fridge for 2 days before being filtered on 7/5
15	ABC	P	3	1	1	1	2019-07-03	21	19185	1	91028	0.569333	0.75	1.09333	1.00667	7.73	13.6					39453125	8.21875e+06	1.83929e+07	6.60647e+07	0.597189	0.124405	0.278407									Nutrients: algae kept in fridge for 2 days before being filtered on 7/5
16	ABC	P	3	1	1	1	2019-07-03	21	19185	1	71368	0.520667	0.5	0.886667	0.92	7.59	16.1					3.1625e+07	1.02187e+07	1.80804e+07	5.99241e+07	0.527751	0.170528	0.301721									Nutrients: algae kept in fridge for 2 days before being filtered on 7/5
20	ABC	P	3	1	1	1	2019-07-03	21	19185	1	95688	0.556	0.65	0.933333	0.9	7.83	16.3					40703125	8.28125e+06	2.07143e+07	6.96987e+07	0.583987	0.118815	0.297198									Nutrients: algae kept in fridge for 2 days before being filtered on 7/5
17	A	M	1	1			2019-07-03	21.5	19185.5	0	5428.67	0.117	0.0633333	0.0688889	0.0866667							6281250			6281250	1	0	0									Nutrients: algae kept in fridge for 2 days before being filtered on 7/5
18	A	M	1	1			2019-07-03	21.5	19185.5	0	5188.67	0.109333	0.0833333	0.0777778	0.0733333							9.21875e+06			9.21875e+06	1	0	0									Nutrients: algae kept in fridge for 2 days before being filtered on 7/5
19	A	M	1	1			2019-07-03	21.5	19185.5	0	7588.67	0.121333	0.085	0.11	0.106667							7.39583e+06			7.39583e+06	1	0	0									Nutrients: algae kept in fridge for 2 days before being filtered on 7/5
15	ABC	P	3	1	1	1	2019-07-03	21.5	19185.5	0	8485.33	0.117	0.088	0.1	0.11							3156250	643750	2112500	5912500	0.533827	0.108879	0.357294									Nutrients: algae kept in fridge for 2 days before being filtered on 7/5
16	ABC	P	3	1	1	1	2019-07-03	21.5	19185.5	0	8924.67	0.134667	0.108	0.153333	0.14							3187500	1125000	2162500	6475000	0.492278	0.173745	0.333977									Nutrients: algae kept in fridge for 2 days before being filtered on 7/5
20	ABC	P	3	1	1	1	2019-07-03	21.5	19185.5	0	14741.3	0.152667	0.145	0.183333	0.17							4.24479e+06	1056250	3.8125e+06	9.11354e+06	0.465768	0.115899	0.418334									Nutrients: algae kept in fridge for 2 days before being filtered on 7/5
17	A	M	1	1			2019-07-05	23	19187	0	15360	0.209333	0.245	0.273333	0.266667	7.86	15.8					23125000			23125000	1	0	0									75 mL infected Desmodesmus armatus injected
18	A	M	1	1			2019-07-05	23	19187	0	16348	0.204333	0.225	0.23	0.226667	7.84	23.3					2.08036e+07			2.08036e+07	1	0	0									75 mL infected Desmodesmus armatus injected
19	A	M	1	1			2019-07-05	23	19187	0	22258.7	0.253	0.305	0.36	0.33	7.87	15.7					2.72917e+07			2.72917e+07	1	0	0									75 mL infected Desmodesmus armatus injected
15	ABC	P	3	1	1	1	2019-07-05	23	19187	0	20618.7	0.215333	0.29	0.36	0.333333	7.91	13.8					8.84375e+06	3468750	6156250	18468750	0.478849	0.187817	0.333333									75 mL infected Desmodesmus armatus injected
16	ABC	P	3	1	1	1	2019-07-05	23	19187	0	15746.7	0.205	0.265	0.31	0.273333	7.72	16.4					9.78125e+06	7.8125e+06	2.44485e+06	2.00386e+07	0.48812	0.389872	0.122007									75 mL infected Desmodesmus armatus injected
20	ABC	P	3	1	1	1	2019-07-05	23	19187	0	17898.7	0.229	0.32	0.52	0.497778	7.53	16.1					7.78125e+06	1.85764e+06	3406250	1.30451e+07	0.596487	0.142401	0.261113									75 mL infected Desmodesmus armatus injected
17	A	M	1	1			2019-07-07	25	19189	0	30780	0.378	0.36	0.511111	0.475556	7.92	25.8					5.38542e+07			5.38542e+07	1	0	0	312500	0.580271							75 mL infected Desmodesmus armatus injected
18	A	M	1	1			2019-07-07	25	19189	0	42616	0.375	0.445	0.564444	0.52	7.97	40.5					5.55208e+07			5.55208e+07	1	0	0	312500	0.562852							75 mL infected Desmodesmus armatus injected
19	A	M	1	1			2019-07-07	25	19189	0	51884	0.443667	0.58	0.617778	0.591111	7.8	25.8					65000000			65000000	1	0	0	500000	0.769231							75 mL infected Desmodesmus armatus injected
15	ABC	P	3	1	1	1	2019-07-07	25	19189	0	61892	0.392667	0.325	0.608889	0.591111	7.84	23.9					2.11979e+07	7.375e+06	1.46562e+07	4.32292e+07	0.490361	0.170602	0.339036	187500	0.884521	437500	5.9322	1500000	10.2345			75 mL infected Desmodesmus armatus injected
16	ABC	P	3	1	1	1	2019-07-07	25	19189	0	37164	0.303	0.44	0.493333	0.431111	7.94	26.5					27625000	346875	235417	2.82073e+07	0.979357	0.0122974	0.00834595	312500	1.13122	187500	54.0541	156250	66.3717			75 mL infected Desmodesmus armatus injected
20	ABC	P	3	1	1	1	2019-07-07	25	19189	0	29964	0.276	0.535	0.546667	0.52	7.77	26.3					2.10417e+07	2.60417e+06	2.01172e+06	2.56576e+07	0.820096	0.101497	0.0784065	250000	1.18812	875000	33.6	1.1875e+06	59.0291			75 mL infected Desmodesmus armatus injected
17	A	M	1	1			2019-07-09	27	19191	0	76260	0.534	0.74	0.795556	0.746667	7.94	15.3					7.26786e+07			7.26786e+07	1	0	0	687500	0.945946							Dosed with 1 ppm fungicide at 10:30 AM
18	A	M	1	1			2019-07-09	27	19191	0	78716	0.520333	0.753333	0.813333	0.755556	7.91	22.9					7.66071e+07			7.66071e+07	1	0	0	364583	0.475913							Dosed with 1 ppm fungicide at 10:30 AM
19	A	M	1	1			2019-07-09	27	19191	0	92376	0.549	0.766667	0.866667	0.844444	7.9	15.4					7.58929e+07			7.58929e+07	1	0	0	625000	0.823529							Dosed with 1 ppm fungicide at 10:30 AM
15	ABC	P	3	1	1	1	2019-07-09	27	19191	0	56180	0.494667	0.493333	0.857778	0.853333	7.87	13.6					33515625	6625000	10531250	50671875	0.661425	0.130743	0.207832	375000	1.11888	1312500	19.8113	7062500	67.0623			Dosed with 1 ppm fungicide at 10:30 AM
16	ABC	P	3	1	1	1	2019-07-09	27	19191	0	59824	0.484333	0.76	0.82	0.766667	7.86	16.4					48437500	191071	525000	4.91536e+07	0.985432	0.00388723	0.0106808	562500	1.16129	125000	65.4206	406250	77.381			Dosed with 1 ppm fungicide at 10:30 AM
20	ABC	P	3	1	1	1	2019-07-09	27	19191	0	61348	0.470667	0.86	0.831111	0.773333	7.82	16					35156250	2343750	487500	37987500	0.925469	0.0616979	0.0128332	500000	1.42222	437500	18.6667	406250	83.3333			Dosed with 1 ppm fungicide at 10:30 AM
17	A	M	1	1			2019-07-11	29	19193	0	91992	0.591667	0.826667	1.00667	0.973333	7.81	20.1					73750000			73750000	1	0	0	437500	0.59322
18	A	M	1	1			2019-07-11	29	19193	0	91440	0.569333	0.86	0.966667	0.933333	7.93	25					82200000			82200000	1	0	0	250000	0.304136
19	A	M	1	1			2019-07-11	29	19193	0	100472	0.592	1	1.08	0.993333	7.92	20.4					86200000			86200000	1	0	0	687500	0.797564
15	ABC	P	3	1	1	1	2019-07-11	29	19193	0	65476	0.490333	0.9	0.96	0.92	7.93	18.6					4.38542e+07	3375000	4.65625e+06	5.18854e+07	0.845212	0.0650472	0.089741	125000	0.285036	437500	12.963	1.44167e+06	30.962
16	ABC	P	3	1	1	1	2019-07-11	29	19193	0	86188	0.560333	0.94	0.96	0.96	7.89	21					55000000	340625	429167	5.57698e+07	0.986197	0.0061077	0.00769532	500000	0.909091	36111.1	10.6014	20833.3	4.85437
20	ABC	P	3	1	1	1	2019-07-11	29	19193	0	87368	0.559667	0.75	1.11333	1.06	7.8	21.2					68281250	2.57212e+06	216667	7.107e+07	0.96076	0.0361913	0.00304864	500000	0.732265	30555.6	1.18795	25000	11.5385
17	A	M	1	1			2019-07-12	30	19194	1	78044	0.66	0.673333	1.08	0.933333	7.61	19.1					81200000			81200000	1	0	0	625000	0.769704
18	A	M	1	1			2019-07-12	30	19194	1	81416	0.622667	0.706667	0.96		7.52	24.2					7.28571e+07			7.28571e+07	1	0	0	625000	0.857843							AFDW filter dropped
19	A	M	1	1			2019-07-12	30	19194	1	83044	0.622667	0.953333	1.06	0.993333	7.61	19.4					1.11842e+08			1.11842e+08	1	0	0	750000	0.670588
15	ABC	P	3	1	1	1	2019-07-12	30	19194	1	60484	0.503333	0.406667	0.96	0.88	7.51	17.5					53375000	5343750	3.71875e+06	62437500	0.854855	0.0855856	0.0595596	562500	1.05386	575000	10.7602	906250	24.3697
16	ABC	P	3	1	1	1	2019-07-12	30	19194	1	82996	0.600667	0.933333	1.06	0.966667	7.58	20.2					6.52778e+07	68055.6	80555.6	6.54264e+07	0.997729	0.00104019	0.00123124	375000	0.574468	63888.9	93.8776	38888.9	48.2759
20	ABC	P	3	1	1	1	2019-07-12	30	19194	1	83700	0.629	1.11333	1.16	1.10667	7.74	20.2					80468750	621875	421875	81512500	0.987195	0.0076292	0.00517559	562500	0.699029	29166.7	4.69012	11111.1	2.63374
17	A	M	1	1			2019-07-12	30.5	19194.5	0	8209.33	0.156667	0.14	0.146667								7.96875e+06			7.96875e+06	1	0	0									AFDW filter dropped
18	A	M	1	1			2019-07-12	30.5	19194.5	0	9721.33	0.148	0.12	0.15	0.143333							11718750			11718750	1	0	0
19	A	M	1	1			2019-07-12	30.5	19194.5	0	8896	0.133667	0.1	0.14	0.1							7.1875e+06			7.1875e+06	1	0	0
15	ABC	P	3	1	1	1	2019-07-12	30.5	19194.5	0	5224	0.113	0.065	0.123333								4.71875e+06	495833	520833	5.73542e+06	0.822739	0.0864511	0.09081									AFDW filter dropped
16	ABC	P	3	1	1	1	2019-07-12	30.5	19194.5	0	7213.33	0.116333	0.085	0.113333								6062500	45833.3	16666.7	6125000	0.989796	0.00748299	0.00272109									AFDW filter dropped
20	ABC	P	3	1	1	1	2019-07-12	30.5	19194.5	0	9838.67	0.135667	0.125	0.173333	0.126667							1e+07	158333	102778	1.02611e+07	0.974553	0.0154304	0.0100162
17	A	M	1	1			2019-07-14	32	19196	0	35984	0.302667	0.34	0.43	0.39	7.87	27.2					36796875			36796875	1	0	0	312500	0.849257
18	A	M	1	1			2019-07-14	32	19196	0	39112	0.300667	0.395	0.406667	0.376667	7.91	31.8					37343750			37343750	1	0	0	437500	1.17155
19	A	M	1	1			2019-07-14	32	19196	0	29136	0.263667	0.295	0.35	0.33	7.79	26.9					31328125			31328125	1	0	0	437500	1.39651
15	ABC	P	3	1	1	1	2019-07-14	32	19196	0	13112	0.194				7.96	25.2					2.26042e+07	416667	1031250	2.40521e+07	0.939801	0.0173235	0.0428757	416667	1.84332	183333	44	631250	61.2121			Biomass and AFDW sample spilled
16	ABC	P	3	1	1	1	2019-07-14	32	19196	0	27280	0.245667	0.355	0.353333	0.293333	7.84	27.6					2.20833e+07	62500	51388.9	2.21972e+07	0.994869	0.00281567	0.0023151	572917	2.59434	1388.89	2.22222	4166.67	8.10811
20	ABC	P	3	1	1	1	2019-07-14	32	19196	0	36048	0.290333	0.415	0.433333	0.386667	7.75	27.7					25625000	325000	725000	26675000	0.960637	0.0121837	0.027179	562500	2.19512	12500	3.84615	18750	2.58621
17	A	M	1	1			2019-07-16	34	19198	0	81456	0.469	0.666667	0.696667	0.65	7.85	22.9					66093750			66093750	1	0	0	500000	0.756501
18	A	M	1	1			2019-07-16	34	19198	0	75704	0.464667	0.513333	0.713333	0.676667	7.94	27.3					63281250			63281250	1	0	0	750000	1.18519
19	A	M	1	1			2019-07-16	34	19198	0	68968	0.423667	0.593333	0.631111	0.622222	7.9	22.9					69531250			69531250	1	0	0	812500	1.16854
15	ABC	P	3	1	1	1	2019-07-16	34	19198	0	54268	0.409667	0.56	0.568889	0.56	7.77	21.1					5.02083e+07	191071	768750	5.11682e+07	0.981242	0.00373419	0.015024	875000	1.74274	162500	85.0467	756250	98.374
16	ABC	P	3	1	1	1	2019-07-16	34	19198	0	61492	0.443	0.606667	0.631111	0.644444	7.95	23.6					5.45833e+07	101389	122222	5.48069e+07	0.99592	0.00184993	0.00223005	625000	1.14504	1388.89	1.36986	5555.56	4.54545
20	ABC	P	3	1	1	1	2019-07-16	34	19198	0	71296	0.496333	0.613333	0.755556	0.715556	7.78	23.9					7.13542e+07	196429	1862500	7.34131e+07	0.971954	0.00267566	0.0253701	812500	1.13869	8928.57	4.54545	25000	1.34228
17	A	M	1	1			2019-07-18	36	19200	1	79188	0.541667	0.84	0.853333	0.746667	7.67	21.4					9.61905e+07			9.61905e+07	1	0	0	1.1875e+06	1.23453
18	A	M	1	1			2019-07-18	36	19200	1	81688	0.525333	0.753333	0.813333	0.74	7.56	19.4					8.52083e+07			8.52083e+07	1	0	0	812500	0.953545
19	A	M	1	1			2019-07-18	36	19200	1	84916	0.484667	0.613333	0.766667	0.706667	7.64	21.7					82200000			82200000	1	0	0	1562500	1.90085
15	ABC	P	3	1	1	1	2019-07-18	36	19200	1	71364	0.531333	0.753333	0.753333	0.813333	7.73	20.9					63750000	144444	490625	6.43851e+07	0.990136	0.00224345	0.00762017	875000	1.37255	94444.4	65.3846	478125	97.4522
16	ABC	P	3	1	1	1	2019-07-18	36	19200	1	70124	0.532667	0.766667	0.846667	0.753333	7.53	25.6					73750000	231250	150000	74131250	0.994857	0.00311947	0.00202344	1.1875e+06	1.61017	4166.67	1.8018	25000	16.6667
20	ABC	P	3	1	1	1	2019-07-18	36	19200	1	78096	0.575667	0.813333	0.92	0.826667	7.67	21.8					82031250	290000	1075000	83396250	0.983632	0.00347737	0.0128903	1375000	1.67619	110000	37.931	887500	82.5581
17	A	M	1	1			2019-07-18	36.5	19200.5	0	9789.33	0.165667	0.085	0.123333	0.11							7.875e+06			7.875e+06	1	0	0
18	A	M	1	1			2019-07-18	36.5	19200.5	0	8753.33	0.129667	0.09	0.0833333	0.06							7093750			7093750	1	0	0
19	A	M	1	1			2019-07-18	36.5	19200.5	0	9610.67	0.123	0.09	0.0966667	0.0733333							7000000			7000000	1	0	0
15	ABC	P	3	1	1	1	2019-07-18	36.5	19200.5	0	6492	0.121333	0.08	0.06	0.02							3.9375e+06	37500	243056	4.21806e+06	0.933487	0.00889035	0.0576227
16	ABC	P	3	1	1	1	2019-07-18	36.5	19200.5	0	7744	0.195667	0.075	0.156667	0.136667							6312500	43055.6	16666.7	6.37222e+06	0.990628	0.00675676	0.00261552
20	ABC	P	3	1	1	1	2019-07-18	36.5	19200.5	0	11350.7	0.149	0.13	0.116667	0.0966667							7.875e+06	41666.7	88888.9	8.00556e+06	0.983692	0.00520472	0.0111034
17	A	M	1	1			2019-07-20	38	19202	0	25860	0.303	0.36	0.393333	0.353333	7.72	20.6					34140625			34140625	1	0	0	625000	1.83066
18	A	M	1	1			2019-07-20	38	19202	0	23328	0.272	0.355	0.36	0.303333	7.56	18.7					28312500			28312500	1	0	0	687500	2.42826
19	A	M	1	1			2019-07-20	38	19202	0	12164	0.152667	0.146667	0.16	0.16	7.96	21.6					2.43229e+07			2.43229e+07	1	0	0	625000	2.56959
15	ABC	P	3	1	1	1	2019-07-20	38	19202	0	27996	0.253667	0.3	0.33	0.3	7.78	20.6					27187500	66666.7	76388.9	2.73306e+07	0.994766	0.00243927	0.002795	500000	1.83908	29166.7	43.75	15277.8	20
16	ABC	P	3	1	1	1	2019-07-20	38	19202	0	25024	0.269	0.325	0.333333	0.296667	7.89	25.3					25562500	31944.4	20833.3	2.56153e+07	0.99794	0.00124709	0.000813317	19444.4	2.44499	19444.4	60.8696	1388.89	6.66667
20	ABC	P	3	1	1	1	2019-07-20	38	19202	0	27984	0.286	0.37	0.39	0.346667	7.73	21.3					25687500	33333.3	40277.8	2.57611e+07	0.997143	0.00129394	0.00156351	1.25e+06	4.86618	22222.2	66.6667	29166.7	72.4138
17	A	M	1	1			2019-07-22	40	19204	0	69544	0.445	0.506667	0.648889	0.622222	7.84	25.4					68906250			68906250	1	0	0	1.875e+06	2.72109
18	A	M	1	1			2019-07-22	40	19204	0	65008	0.446333	0.646667	0.662222	0.622222	7.93	23.6					68437500			68437500	1	0	0	1500000	2.19178
19	A	M	1	1			2019-07-22	40	19204	0	65108	0.424	0.613333	0.608889	0.573333	7.85	26					68125000			68125000	1	0	0	1625000	2.38532
15	ABC	P	3	1	1	1	2019-07-22	40	19204	0	68812	0.444333	0.653333	0.653333	0.608889	7.9	25.5					5.73611e+07	55555.6	20833.3	57437500	0.99867	0.000967235	0.000362713	812500	1.41646	4166.67	7.5	16666.7	80
16	ABC	P	3	1	1	1	2019-07-22	40	19204	0	57024	0.443667	0.56	0.595556	0.586667	7.95	21.6					51125000	40277.8	5555.56	5.11708e+07	0.999104	0.000787124	0.000108569	1562500	3.05623	5555.56	13.7931	2777.78	50
20	ABC	P	3	1	1	1	2019-07-22	40	19204	0	64968	0.463333	0.7	0.72	0.675556	7.79	26.4					81875000	68055.6	93055.6	8.20361e+07	0.998036	0.00082958	0.00113432	2.3125e+06	2.82443	19444.4	28.5714	90277.8	97.0149
17	A	M	1	1			2019-07-24	42	19206	0	98020	0.519	0.77	0.822222	0.777778	7.96	25.6					8.58333e+07			8.58333e+07	1	0	0	625000	0.728155
18	A	M	1	1			2019-07-24	42	19206	0	94060	0.512333	0.76	0.786667	0.693333	7.94	29.7					87500000			87500000	1	0	0	1250000	1.42857
19	A	M	1	1			2019-07-24	42	19206	0	94816	0.49	0.7	0.746667	0.684444	7.85	25.5					7.86538e+07			7.86538e+07	1	0	0	937500	1.19193
15	ABC	P	3	1	1	1	2019-07-24	42	19206	0	86892	0.492333	0.79	0.817778	0.724444	7.41	22.4					7.64815e+07	44444.4	19444.4	7.65454e+07	0.999165	0.000580629	0.000254025	1.04167e+06	1.36199	22222.2	50	15277.8	78.5714			Paddle wheel not working, scrubbed pond before sampling
16	ABC	P	3	1	1	1	2019-07-24	42	19206	0	77100	0.489667	0.68	0.755556	0.702222	7.87	25.8					68906250	72222.2	55555.6	6.9034e+07	0.998149	0.00104618	0.000804756	625000	0.907029	55555.6	76.9231	13888.9	25
20	ABC	P	3	1	1	1	2019-07-24	42	19206	0	99160	0.554667	0.77	0.857778	0.795556	7.79	26.2					7.84615e+07	38888.9	19444.4	7.85199e+07	0.999257	0.000495274	0.000247637	729167	0.92933	9722.22	25	16666.7	85.7143
17	A	M	1	1			2019-07-25	43	19207	1	109568	0.519	0.78	0.826667	0.82	7.66	23.1					5.78571e+07			5.78571e+07	1	0	0	1375000	1.90123
18	A	M	1	1			2019-07-25	43	19207	1	104408	0.512	0.806667	0.853333	0.82	7.44	27.6					6.02857e+07			6.02857e+07	1	0	0	937500	1.24408
19	A	M	1	1			2019-07-25	43	19207	1	104100	0.459	0.646667	0.753333	0.72	7.76	23.2					6.16923e+07			6.16923e+07	1	0	0	1500000	1.94514
15	ABC	P	3	1	1	1	2019-07-25	43	19207	1	90776	0.494	0.766667	0.793333	0.86	7.67	21.3					83200000	91666.7	27777.8	8.33194e+07	0.998566	0.00110018	0.000333389	1312500	1.57752	16666.7	18.1818	19444.4	70			Paddle wheel working
16	ABC	P	3	1	1	1	2019-07-25	43	19207	1	85728	0.468667	0.666667	0.773333	0.733333	7.71	23.5					7.33929e+07	45833.3	8333.33	7.3447e+07	0.999263	0.000624033	0.00011346	1.1875e+06	1.618	16666.7	36.3636	8333.33	100
20	ABC	P	3	1	1	1	2019-07-25	43	19207	1	112324	0.557	0.86	0.9	0.873333	7.78	23.8					9.97619e+07	77777.8	11111.1	9.98508e+07	0.99911	0.00077894	0.000111277	937500	0.939737	37500	48.2143	9722.22	87.5
